# Supplementary material for: Use of ChatGPT to Explore Gender and Geographic Disparities in Scientific Peer Review
Source: J Med Internet Res. 2024 Dec 9;26:e57667. doi: 10.2196/57667 (PMC11667125; doi:10.2196/57667)
Supplement: Multimedia Appendix 2 [file jmir_v26i1e57667_app2.xlsx]

## Sheet: Feuil1
Article.Review ID	Journal	DOI	First author’s name	Affiliation	Last author’s name	Reviewer’s name
101.1	BMJ	https://doi.org/10.1136/bmj-2023-074908	Ishani Ganguli	Boston, USA	Nancy E Morden	Cheryl Damberg
101.2	BMJ	https://doi.org/10.1136/bmj-2023-074908	Ishani Ganguli	Boston, USA	Nancy E Morden	Sarah Brooke
101.3	BMJ	https://doi.org/10.1136/bmj-2023-074908	Ishani Ganguli	Boston, USA	Nancy E Morden	Chris Moriates
101.4	BMJ	https://doi.org/10.1136/bmj-2023-074908	Ishani Ganguli	Boston, USA	Nancy E Morden	Gary Collins
102.1	BMJ	https://doi.org/10.1136/bmj-2022-073290	Dan P Ly	Los Angeles, USA	Yusuke Tsugawa	Daniel M Blumenthal
102.2	BMJ	https://doi.org/10.1136/bmj-2022-073290	Dan P Ly	Los Angeles, USA	Yusuke Tsugawa	Macarius Donneyong
102.3	BMJ	https://doi.org/10.1136/bmj-2022-073290	Dan P Ly	Los Angeles, USA	Yusuke Tsugawa	Jamie Kirkham
103.1	BMJ	https://doi.org/10.1136/bmj-2022-074521	Amy SB Bohnert	Ann Arbor, USA	George N Ioannou	Christopher J Gill
103.2	BMJ	https://doi.org/10.1136/bmj-2022-074521	Amy SB Bohnert	Ann Arbor, USA	George N Ioannou	Jenny Camaradou
103.3	BMJ	https://doi.org/10.1136/bmj-2022-074521	Amy SB Bohnert	Ann Arbor, USA	George N Ioannou	Jeremy Goldhaber-Fiebert
103.4	BMJ	https://doi.org/10.1136/bmj-2022-074521	Amy SB Bohnert	Ann Arbor, USA	George N Ioannou	Michael Kundi
103.5	BMJ	https://doi.org/10.1136/bmj-2022-074521	Amy SB Bohnert	Ann Arbor, USA	George N Ioannou	Ousseny Zerbo
103.6	BMJ	https://doi.org/10.1136/bmj-2022-074521	Amy SB Bohnert	Ann Arbor, USA	George N Ioannou	Richard Mindham
103.7	BMJ	https://doi.org/10.1136/bmj-2022-074521	Amy SB Bohnert	Ann Arbor, USA	George N Ioannou	Anders Hviid
104.1	BMJ	https://doi.org/10.1136/bmj-2022-074349	Miriam Santer	Southampton, UK	Alison M Layton	Catherine Culley
104.2	BMJ	https://doi.org/10.1136/bmj-2022-074349	Miriam Santer	Southampton, UK	Alison M Layton	Sharon Raymond
104.3	BMJ	https://doi.org/10.1136/bmj-2022-074349	Miriam Santer	Southampton, UK	Alison M Layton	Ignacio Garcia-Doval
104.4	BMJ	https://doi.org/10.1136/bmj-2022-074349	Miriam Santer	Southampton, UK	Alison M Layton	Brigitte Dreno
104.5	BMJ	https://doi.org/10.1136/bmj-2022-074349	Miriam Santer	Southampton, UK	Alison M Layton	Wei Zhang
105.1	BMJ	https://doi.org/10.1136/bmj-2022-074325	Niklas Worm Andersson	Copenhagen, Denmark	Anders Hviid	Alasdair Munro
105.2	BMJ	https://doi.org/10.1136/bmj-2022-074325	Niklas Worm Andersson	Copenhagen, Denmark	Anders Hviid	Katrina M Pollock
105.3	BMJ	https://doi.org/10.1136/bmj-2022-074325	Niklas Worm Andersson	Copenhagen, Denmark	Anders Hviid	Ana Nina Varela Baino
106.1	BMJ	https://doi.org/10.1136/bmj-2023-075512	Aaron P Mitchell	New York, USA	Aaron N Winn	Kosuke Inoue
106.2	BMJ	https://doi.org/10.1136/bmj-2023-075512	Aaron P Mitchell	New York, USA	Aaron N Winn	Yusuke Tsugawa
106.3	BMJ	https://doi.org/10.1136/bmj-2023-075512	Aaron P Mitchell	New York, USA	Aaron N Winn	Peter R Mansfield
107.1	BMJ	https://doi.org/10.1136/bmj-2022-072779	Anders Husby	London, UK	Mads Melbye	Seungmi Yang
107.2	BMJ	https://doi.org/10.1136/bmj-2022-072779	Anders Husby	London, UK	Mads Melbye	Anna Cantarutt
108.1	BMJ	https://doi.org/10.1136/bmj-2022-074035	Sarah C J Jorgensen	Toronto, Canada	Jeffrey C Kwong	Samantha M Olson
108.2	BMJ	https://doi.org/10.1136/bmj-2022-074035	Sarah C J Jorgensen	Toronto, Canada	Jeffrey C Kwong	Victoria Male
108.3	BMJ	https://doi.org/10.1136/bmj-2022-074035	Sarah C J Jorgensen	Toronto, Canada	Jeffrey C Kwong	Danino Dana
109.1	BMJ	https://doi.org/10.1136/bmj-2022-074678	Georgina Nakafero	Nottingham, UK	Abhishek Abhishek	Suzanne Verstappen
109.2	BMJ	https://doi.org/10.1136/bmj-2022-074678	Georgina Nakafero	Nottingham, UK	Abhishek Abhishek	PRABHA RANGANATHAN
109.3	BMJ	https://doi.org/10.1136/bmj-2022-074678	Georgina Nakafero	Nottingham, UK	Abhishek Abhishek	Catherine Smith
109.4	BMJ	https://doi.org/10.1136/bmj-2022-074678	Georgina Nakafero	Nottingham, UK	Abhishek Abhishek	Robert de Jonge
110.1	BMJ	https://doi.org/10.1136/bmj-2022-074520	David B Richardson	Irvine, USA	Mary K Schubauer-Berigan	David Brenner
110.2	BMJ	https://doi.org/10.1136/bmj-2022-074520	David B Richardson	Irvine, USA	Mary K Schubauer-Berigan	Jonathan Samet
110.3	BMJ	https://doi.org/10.1136/bmj-2022-074520	David B Richardson	Irvine, USA	Mary K Schubauer-Berigan	Mark Little
110.4	BMJ	https://doi.org/10.1136/bmj-2022-074520	David B Richardson	Irvine, USA	Mary K Schubauer-Berigan	John Cologne
110.5	BMJ	https://doi.org/10.1136/bmj-2022-074520	David B Richardson	Irvine, USA	Mary K Schubauer-Berigan	Richard WAKEFORD
110.6	BMJ	https://doi.org/10.1136/bmj-2022-074520	David B Richardson	Irvine, USA	Mary K Schubauer-Berigan	Michael Mumma
110.7	BMJ	https://doi.org/10.1136/bmj-2022-074520	David B Richardson	Irvine, USA	Mary K Schubauer-Berigan	Tobias Kurth
111.1	BMJ	https://doi.org/10.1136/bmj-2022-073933	Sadiq Y Patel	Boston, USA	Ateev Mehrotra	Jodi B. Segal
111.2	BMJ	https://doi.org/10.1136/bmj-2022-073933	Sadiq Y Patel	Boston, USA	Ateev Mehrotra	Roderick S. Hooker
111.3	BMJ	https://doi.org/10.1136/bmj-2022-073933	Sadiq Y Patel	Boston, USA	Ateev Mehrotra	Ying Xue
111.4	BMJ	https://doi.org/10.1136/bmj-2022-073933	Sadiq Y Patel	Boston, USA	Ateev Mehrotra	James S Goodwin
111.5	BMJ	https://doi.org/10.1136/bmj-2022-073933	Sadiq Y Patel	Boston, USA	Ateev Mehrotra	Aaron Yao
111.6	BMJ	https://doi.org/10.1136/bmj-2022-073933	Sadiq Y Patel	Boston, USA	Ateev Mehrotra	Bo Kyum Yang
111.7	BMJ	https://doi.org/10.1136/bmj-2022-073933	Sadiq Y Patel	Boston, USA	Ateev Mehrotra	Jon Deeks
112.1	BMJ	https://doi.org/10.1136/bmj-2022-074325	Niklas Worm Andersson	Copenhagen, Denmark	Anders Hviid	Alasdair Munro
112.2	BMJ	https://doi.org/10.1136/bmj-2022-074325	Niklas Worm Andersson	Copenhagen, Denmark	Anders Hviid	Katrina M Pollock
112.3	BMJ	https://doi.org/10.1136/bmj-2022-074325	Niklas Worm Andersson	Copenhagen, Denmark	Anders Hviid	Ana Nina Varela Baino
211.1	PLOS med	https://doi.org/10.1371/journal.pmed.1004068	Simon R. Procter	London, United Kingdom	Mark Jit
211.2	PLOS med	https://doi.org/10.1371/journal.pmed.1004068	Simon R. Procter	London, United Kingdom	Mark Jit
212.1	PLOS med	https://doi.org/10.1371/journal.pmed.1004240	David R. M. Smith	Oxford, United Kingdom	Lulla Opatowski	Michael Dewey
212.2	PLOS med	https://doi.org/10.1371/journal.pmed.1004240	David R. M. Smith	Oxford, United Kingdom	Lulla Opatowski
213.1	PLOS med	https://doi.org/10.1371/journal.pmed.1004245	Julia Stowe	London, United Kingdom	Heather J. Whitaker
213.2	PLOS med	https://doi.org/10.1371/journal.pmed.1004245	Julia Stowe	London, United Kingdom	Heather J. Whitaker
213.3	PLOS med	https://doi.org/10.1371/journal.pmed.1004245	Julia Stowe	London, United Kingdom	Heather J. Whitaker
214.1	PLOS med	https://doi.org/10.1371/journal.pmed.1004284	Lindsey Smith Taillie	Chapel Hill, United States of America	Lindsay M. Jaacks
214.2	PLOS med	https://doi.org/10.1371/journal.pmed.1004284	Lindsey Smith Taillie	Chapel Hill, United States of America	Lindsay M. Jaacks
214.3	PLOS med	https://doi.org/10.1371/journal.pmed.1004284	Lindsey Smith Taillie	Chapel Hill, United States of America	Lindsay M. Jaacks
215.1	PLOS med	https://doi.org/10.1371/journal.pmed.1004289	Ruth Elizabeth Watkinson	Manchester, United Kingdom	Matt Sutton	Alex McConnachie
215.2	PLOS med	https://doi.org/10.1371/journal.pmed.1004289	Ruth Elizabeth Watkinson	Manchester, United Kingdom	Matt Sutton
215.3	PLOS med	https://doi.org/10.1371/journal.pmed.1004289	Ruth Elizabeth Watkinson	Manchester, United Kingdom	Matt Sutton
216.1	PLOS med	https://doi.org/10.1371/journal.pmed.1003988	Si Fang	Bristol, United Kingdom	Tom G. Richardson
216.2	PLOS med	https://doi.org/10.1371/journal.pmed.1003988	Si Fang	Bristol, United Kingdom	Tom G. Richardson
216.3	PLOS med	https://doi.org/10.1371/journal.pmed.1003988	Si Fang	Bristol, United Kingdom	Tom G. Richardson
217.1	PLOS med	https://doi.org/10.1371/journal.pmed.1004266	Francesco D’Antonio	Chieti, Italy	Asma Khalil	Michael Dewey
217.2	PLOS med	https://doi.org/10.1371/journal.pmed.1004266	Francesco D’Antonio	Chieti, Italy	Asma Khalil
217.3	PLOS med	https://doi.org/10.1371/journal.pmed.1004266	Francesco D’Antonio	Chieti, Italy	Asma Khalil
217.4	PLOS med	https://doi.org/10.1371/journal.pmed.1004266	Francesco D’Antonio	Chieti, Italy	Asma Khalil
217.5	PLOS med	https://doi.org/10.1371/journal.pmed.1004266	Francesco D’Antonio	Chieti, Italy	Asma Khalil
217.6	PLOS med	https://doi.org/10.1371/journal.pmed.1004266	Francesco D’Antonio	Chieti, Italy	Asma Khalil
218.1	PLOS med	https://doi.org/10.1371/journal.pmed.1004185	Jiangwei Sun	Stockholm, Sweden	Jonas F. Ludvigsson
218.2	PLOS med	https://doi.org/10.1371/journal.pmed.1004185	Jiangwei Sun	Stockholm, Sweden	Jonas F. Ludvigsson
218.3	PLOS med	https://doi.org/10.1371/journal.pmed.1004185	Jiangwei Sun	Stockholm, Sweden	Jonas F. Ludvigsson
219.1	PLOS med	https://doi.org/10.1371/journal.pmed.1004274	Xi Xiong	Hong Kong SAR, China	Ian Chi Kei Wong
219.2	PLOS med	https://doi.org/10.1371/journal.pmed.1004274	Xi Xiong	Hong Kong SAR, China	Ian Chi Kei Wong	Alex McConnachie
219.3	PLOS med	https://doi.org/10.1371/journal.pmed.1004274	Xi Xiong	Hong Kong SAR, China	Ian Chi Kei Wong
219.4	PLOS med	https://doi.org/10.1371/journal.pmed.1004274	Xi Xiong	Hong Kong SAR, China	Ian Chi Kei Wong
219.5	PLOS med	https://doi.org/10.1371/journal.pmed.1004274	Xi Xiong	Hong Kong SAR, China	Ian Chi Kei Wong
220.1	PLOS med	https://doi.org/10.1371/journal.pmed.1004193	Natasha Clarke	Cambridge, United Kingdom	Gareth J. Hollands
220.2	PLOS med	https://doi.org/10.1371/journal.pmed.1004193	Natasha Clarke	Cambridge, United Kingdom	Gareth J. Hollands
220.3	PLOS med	https://doi.org/10.1371/journal.pmed.1004193	Natasha Clarke	Cambridge, United Kingdom	Gareth J. Hollands	Laurent Billot
221.1	PLOS med	https://doi.org/10.1371/journal.pmed.1004072	David Gyllenberg	Turku, Finland	Andre Sourander
221.2	PLOS med	https://doi.org/10.1371/journal.pmed.1004072	David Gyllenberg	Turku, Finland	Andre Sourander
221.3	PLOS med	https://doi.org/10.1371/journal.pmed.1004072	David Gyllenberg	Turku, Finland	Andre Sourander
221.4	PLOS med	https://doi.org/10.1371/journal.pmed.1004072	David Gyllenberg	Turku, Finland	Andre Sourander
221.5	PLOS med	https://doi.org/10.1371/journal.pmed.1004072	David Gyllenberg	Turku, Finland	Andre Sourander
222.1	PLOS med	https://doi.org/10.1371/journal.pmed.1004146	Mara Violato	Oxford, United Kingdom	Philip M. Clarke
222.2	PLOS med	https://doi.org/10.1371/journal.pmed.1004146	Mara Violato	Oxford, United Kingdom	Philip M. Clarke
222.3	PLOS med	https://doi.org/10.1371/journal.pmed.1004146	Mara Violato	Oxford, United Kingdom	Philip M. Clarke
321.1	BMC Medicine	https://doi.org/10.1186/s12916-023-03160-7	Unnur Jakobsdottir Smari	Reykjavík, Iceland	Helga Zoega	Espen ANKER
321.2	BMC Medicine	https://doi.org/10.1186/s12916-023-03160-7	Unnur Jakobsdottir Smari	Reykjavík, Iceland	Helga Zoega
321.3	BMC Medicine	https://doi.org/10.1186/s12916-023-03160-7	Unnur Jakobsdottir Smari	Reykjavík, Iceland	Helga Zoega
322.1	BMC Medicine	https://doi.org/10.1186/s12916-023-03196-9	Xiang Hong	Nanjing, Jiangsu, China	Bei Wang	Luisa Hugerth
322.2	BMC Medicine	https://doi.org/10.1186/s12916-023-03196-9	Xiang Hong	Nanjing, Jiangsu, China	Bei Wang
322.3	BMC Medicine	https://doi.org/10.1186/s12916-023-03196-9	Xiang Hong	Nanjing, Jiangsu, China	Bei Wang
323.1	BMC Medicine	https://doi.org/10.1186/s12916-023-02960-1	Zi-An Xia	Changsha, China	Jiang He
323.2	BMC Medicine	https://doi.org/10.1186/s12916-023-02960-1	Zi-An Xia	Changsha, China	Jiang He
323.3	BMC Medicine	https://doi.org/10.1186/s12916-023-02960-1	Zi-An Xia	Changsha, China	Jiang He
324.1	BMC Medicine	https://doi.org/10.1186/s12916-022-02712-7	Rebecca K. Kelly	Oxford, UK	Aurora Perez-Cornago
324.2	BMC Medicine	https://doi.org/10.1186/s12916-022-02712-7	Rebecca K. Kelly	Oxford, UK	Aurora Perez-Cornago
325.1	BMC Medicine	https://doi.org/10.1186/s12916-023-03010-6	Roberto Falz	Leipzig, Germany	Martin Busse
325.2	BMC Medicine	https://doi.org/10.1186/s12916-023-03010-6	Roberto Falz	Leipzig, Germany	Martin Busse
325.3	BMC Medicine	https://doi.org/10.1186/s12916-023-03010-6	Roberto Falz	Leipzig, Germany	Martin Busse
326.1	BMC Medicine	https://doi.org/10.1186/s12916-023-02909-4	Michael Bunce	Porirua, New Zealand	Siouxsie Wiles	Ashleigh Porter
326.2	BMC Medicine	https://doi.org/10.1186/s12916-023-02909-4	Michael Bunce	Porirua, New Zealand	Siouxsie Wiles	Gary vandomselaar
327.1	BMC Medicine	https://doi.org/10.1186/s12916-023-02891-x	Theresa J. Hydes	Liverpool, UK	Paul Roderick
327.2	BMC Medicine	https://doi.org/10.1186/s12916-023-02891-x	Theresa J. Hydes	Liverpool, UK	Paul Roderick
328.1	BMC Medicine	https://doi.org/10.1186/s12916-023-03134-9	Nana Huang	Beijing, China	Yangyu Zhao
328.2	BMC Medicine	https://doi.org/10.1186/s12916-023-03134-9	Nana Huang	Beijing, China	Yangyu Zhao	Andrea Surányi
328.3	BMC Medicine	https://doi.org/10.1186/s12916-023-03134-9	Nana Huang	Beijing, China	Yangyu Zhao	Stephen Tong
329.1	BMC Medicine	https://doi.org/10.1186/s12916-023-02730-z	Taylor B. Scheidl	Calgary, Canada	Jennifer A. Thompson	Alireza Jahan-Mihan
329.2	BMC Medicine	https://doi.org/10.1186/s12916-023-02730-z	Taylor B. Scheidl	Calgary, Canada	Jennifer A. Thompson
330.1	BMC Medicine	https://doi.org/10.1186/s12916-023-02856-0	Ingmar Schäfer	Hamburg, Germany	Martin Scherer
330.2	BMC Medicine	https://doi.org/10.1186/s12916-023-02856-0	Ingmar Schäfer	Hamburg, Germany	Martin Scherer
331.1	BMC Medicine	https://doi.org/10.1186/s12916-023-02856-0	Ingmar Schäfer	Hamburg, Germany	Martin Scherer
331.2	BMC Medicine	https://doi.org/10.1186/s12916-023-02854-2	Jocelyn Moyes	Johannesburg, South Africa	Cheryl Cohen
332.1	BMC Medicine	https://doi.org/10.1186/s12916-023-02859-x	Susan Martins Pereira	Salvador, Brazil	Laura Cunha Rodrigues
332.2	BMC Medicine	https://doi.org/10.1186/s12916-023-02859-x	Susan Martins Pereira	Salvador, Brazil	Laura Cunha Rodrigues
431.1	J of Clin Med	https://doi.org/10.3390/jcm12052083	Christian Mogilansky	Passau, Germany	Robert Balan	Gemma Salerno
431.2	J of Clin Med	https://doi.org/10.3390/jcm12052083	Christian Mogilansky	Passau, Germany	Robert Balan	Reney Henderson
432.1	J of Clin Med	https://doi.org/10.3390/jcm12113837	Yuma Kadoya	Kashihar, Japan	Masahiko Kawaguchi	Rossano Fiorelli
432.2	J of Clin Med	https://doi.org/10.3390/jcm12113837	Yuma Kadoya	Kashihar, Japan	Masahiko Kawaguchi	Min Li
433.1	J of Clin Med	https://doi.org/10.3390/jcm12113838	Sylwia Iwańczyk	Poznań, Poland	Maciej Lesiak
433.2	J of Clin Med	https://doi.org/10.3390/jcm12113838	Sylwia Iwańczyk	Poznań, Poland	Maciej Lesiak	Natalia A. Bezdenezhnykh
434.1	J of Clin Med	https://doi.org/10.3390/jcm12031214	Giuseppe Fasolino	Brussels, Belgium	Marcellinus Ten Tusscher	Natasa Milosevic
434.2	J of Clin Med	https://doi.org/10.3390/jcm12031214	Giuseppe Fasolino	Brussels, Belgium	Marcellinus Ten Tusscher	Tuan Tran
434.3	J of Clin Med	https://doi.org/10.3390/jcm12031214	Giuseppe Fasolino	Brussels, Belgium	Marcellinus Ten Tusscher	Ankush Kawali
435.1	J of Clin Med	https://doi.org/10.3390/jcm12227189	Patrick Hoss	Munich, Germany	Helena Dujic	Lei Liu
435.2	J of Clin Med	https://doi.org/10.3390/jcm12227189	Patrick Hoss	Munich, Germany	Helena Dujic	Carlos Martín Ardila
435.3	J of Clin Med	https://doi.org/10.3390/jcm12227189	Patrick Hoss	Munich, Germany	Helena Dujic
436.1	J of Clin Med	https://doi.org/10.3390/jcm12155156	Alberto Stefana	Pavia, Italy	Eric A. Youngstrom	Fadwa Alhalaiqa
436.2	J of Clin Med	https://doi.org/10.3390/jcm12155156	Alberto Stefana	Pavia, Italy	Eric A. Youngstrom	Prabhoo Dayal
437.1	J of Clin Med	https://doi.org/10.3390/jcm12186103	Michael Mikhailov	Berlin, Germany	Bilgin Osmanodja	Marco Fiorentino
437.2	J of Clin Med	https://doi.org/10.3390/jcm12186103	Michael Mikhailov	Berlin, Germany	Bilgin Osmanodja
438.1	J of Clin Med	https://doi.org/10.3390/jcm12216708	Orianne de la Brassinne Bonardeaux	Liège, Belgium	Patrizio Lancellotti	Elena Grakova
438.2	J of Clin Med	https://doi.org/10.3390/jcm12216708	Orianne de la Brassinne Bonardeaux	Liège, Belgium	Patrizio Lancellotti
438.3	J of Clin Med	https://doi.org/10.3390/jcm12216708	Orianne de la Brassinne Bonardeaux	Liège, Belgium	Patrizio Lancellotti
438.4	J of Clin Med	https://doi.org/10.3390/jcm12216708	Orianne de la Brassinne Bonardeaux	Liège, Belgium	Patrizio Lancellotti
438.5	J of Clin Med	https://doi.org/10.3390/jcm12216708	Orianne de la Brassinne Bonardeaux	Liège, Belgium	Patrizio Lancellotti	Mohammad Firoz Alam
439.1	J of Clin Med	https://doi.org/10.3390/jcm12103358	Claudia Rieß	Jena, Germany	Friederike Weschenfelder
439.2	J of Clin Med	https://doi.org/10.3390/jcm12103358	Claudia Rieß	Jena, Germany	Friederike Weschenfelder	Adelina Staicu
439.3	J of Clin Med	https://doi.org/10.3390/jcm12103358	Claudia Rieß	Jena, Germany	Friederike Weschenfelder	Elizabeth O. Buschur
440.1	J of Clin Med	https://doi.org/10.3390/jcm12010383	Kyeong-Hyeon Park	Daegu, Republic of Korea	Jong-Keon Oh	Miguel Carreira
440.2	J of Clin Med	https://doi.org/10.3390/jcm12010383	Kyeong-Hyeon Park	Daegu, Republic of Korea	Jong-Keon Oh	Hitoshi Tonomura
440.3	J of Clin Med	https://doi.org/10.3390/jcm12010383	Kyeong-Hyeon Park	Daegu, Republic of Korea	Jong-Keon Oh	Vladimir Kenis
441.1	J of Clin Med	https://doi.org/10.3390/jcm12072453	Valeria Volpi	Milan, Italy	Paolo Banfi	Dusanka Obradovic
441.2	J of Clin Med	https://doi.org/10.3390/jcm12072453	Valeria Volpi	Milan, Italy	Paolo Banfi	Nilo Riva
442.1	J of Clin Med	https://doi.org/10.3390/jcm12031245	Yu Cui	Chengdu, China	Hong Liu
442.2	J of Clin Med	https://doi.org/10.3390/jcm12031245	Yu Cui	Chengdu, China	Hong Liu
501.1	Diagnostics	https://doi.org/10.3390/diagnostics13050989	Catherine Paverd	Zurich, Switzerland	Lisa Ruby
501.2	Diagnostics	https://doi.org/10.3390/diagnostics13050989	Catherine Paverd	Zurich, Switzerland	Lisa Ruby
501.3	Diagnostics	https://doi.org/10.3390/diagnostics13050989	Catherine Paverd	Zurich, Switzerland	Lisa Ruby	Che-Yu Lin
502.1	Diagnostics	https://doi.org/10.3390/diagnostics13091633	Alexander V. Kolpakov	Moscow, Russia	Vadim V. Parshkov
502.2	Diagnostics	https://doi.org/10.3390/diagnostics13091633	Alexander V. Kolpakov	Moscow, Russia	Vadim V. Parshkov	Elisabetta Polizzi
503.1	Diagnostics	https://doi.org/10.3390/diagnostics13101667	Maria Evertsson	Lund, Sweden	Pernilla Stenström	Tom Öresland
503.2	Diagnostics	https://doi.org/10.3390/diagnostics13101667	Maria Evertsson	Lund, Sweden	Pernilla Stenström
504.1	Diagnostics	https://doi.org/10.3390/diagnostics13233551	Adelina Pupaza	Bucharest, Romania	Radu Vatasescu
504.2	Diagnostics	https://doi.org/10.3390/diagnostics13233551	Adelina Pupaza	Bucharest, Romania	Radu Vatasescu
505.1	Diagnostics	https://doi.org/10.3390/diagnostics13030545	Dong-Xing Lu	Xi’an, China	Bin-Fei Zhang	Dragos Catalin Jianu
505.2	Diagnostics	https://doi.org/10.3390/diagnostics13030545	Dong-Xing Lu	Xi’an, China	Bin-Fei Zhang
506.1	Diagnostics	https://doi.org/10.3390/diagnostics13030571	Elena Contro	Bologna, Italy	Eric Jauniaux
506.2	Diagnostics	https://doi.org/10.3390/diagnostics13030571	Elena Contro	Bologna, Italy	Eric Jauniaux
507.1	Diagnostics	https://doi.org/10.3390/diagnostics13101774	Masao Ichikawa	Tokyo, Japan	Shunji Suzuki
507.2	Diagnostics	https://doi.org/10.3390/diagnostics13101774	Masao Ichikawa	Tokyo, Japan	Shunji Suzuki	Katarzyna Plagens-Rotman
507.3	Diagnostics	https://doi.org/10.3390/diagnostics13101774	Masao Ichikawa	Tokyo, Japan	Shunji Suzuki	Yasushi Kotani
508.1	Diagnostics	https://doi.org/10.3390/diagnostics13213341	Luca Brandaleone	Milan, Italy	Benedetto Mangiavillano	Murat Aladağ
508.2	Diagnostics	https://doi.org/10.3390/diagnostics13213341	Luca Brandaleone	Milan, Italy	Benedetto Mangiavillano
509.1	Diagnostics	https://doi.org/10.3390/diagnostics13162705	Adem Erturk	Afyonkarahisar, Turkey	Çağrı Turan
509.2	Diagnostics	https://doi.org/10.3390/diagnostics13162705	Adem Erturk	Afyonkarahisar, Turkey	Çağrı Turan	Kevin Hackshaw
510.1	Diagnostics	https://doi.org/10.3390/diagnostics13101793	Ming Ping Yong	Kajang, Malaysia	Yee Kai Tee	Vivek Kumar Singh
510.2	Diagnostics	https://doi.org/10.3390/diagnostics13101793	Ming Ping Yong	Kajang, Malaysia	Yee Kai Tee	Gábor Kertész
510.3	Diagnostics	https://doi.org/10.3390/diagnostics13101793	Ming Ping Yong	Kajang, Malaysia	Yee Kai Tee
511.1	Diagnostics	https://doi.org/10.3390/diagnostics13010151	Sayed S. Sohrab	Jeddah, Saudi Arabia	Esam I. Azhar	Bradford K. Berges
511.2	Diagnostics	https://doi.org/10.3390/diagnostics13010151	Sayed S. Sohrab	Jeddah, Saudi Arabia	Esam I. Azhar
511.3	Diagnostics	https://doi.org/10.3390/diagnostics13010151	Sayed S. Sohrab	Jeddah, Saudi Arabia	Esam I. Azhar	José Arturo Molina-Mora
512.1	Diagnostics	https://doi.org/10.3390/diagnostics13010086	Stefano Stanca	Pisa, Italy	Pinuccia Faviana	Kazuhiko Hashimoto
512.2	Diagnostics	https://doi.org/10.3390/diagnostics13010086	Stefano Stanca	Pisa, Italy	Pinuccia Faviana
601.1	Journal of personalized medicine	https://doi.org/10.3390/jpm13111597	Amandine Claudinot	Caen, France	Jean-Pierre Pelage	Saiching Yeung
601.2	Journal of personalized medicine	https://doi.org/10.3390/jpm13111597	Amandine Claudinot	Caen, France	Jean-Pierre Pelage	Nicolae Bacalbaşa
602.1	Journal of personalized medicine	https://doi.org/10.3390/jpm13111580	Lasse Jørgensen Cehofski	Odense, Denmark	Henrik Vorum	Marianna E Weener
602.2	Journal of personalized medicine	https://doi.org/10.3390/jpm13111580	Lasse Jørgensen Cehofski	Odense, Denmark	Henrik Vorum
602.3	Journal of personalized medicine	https://doi.org/10.3390/jpm13111580	Lasse Jørgensen Cehofski	Odense, Denmark	Henrik Vorum	Abdullah Shaito
603.1	Journal of personalized medicine	https://doi.org/10.3390/jpm13111613	Ronald E. Myers	Philadelphia, USA	Christopher V. Chambers
603.2	Journal of personalized medicine	https://doi.org/10.3390/jpm13111613	Ronald E. Myers	Philadelphia, USA	Christopher V. Chambers
604.1	Journal of personalized medicine	https://doi.org/10.3390/jpm13061017	Wooseok Jang	Seoul, Republic of Korea	Hyukjoong Choi
604.2	Journal of personalized medicine	https://doi.org/10.3390/jpm13061017	Wooseok Jang	Seoul, Republic of Korea	Hyukjoong Choi	Phatthranit Phattharapornjaroen
605.1	Journal of personalized medicine	https://doi.org/10.3390/jpm13050873	Bárbara Luque	Córdoba, Spain	Carmen Tabernero	Renhau Li
605.2	Journal of personalized medicine	https://doi.org/10.3390/jpm13050873	Bárbara Luque	Córdoba, Spain	Carmen Tabernero
605.3	Journal of personalized medicine	https://doi.org/10.3390/jpm13050873	Bárbara Luque	Córdoba, Spain	Carmen Tabernero	José M. Prieto
606.1	Journal of personalized medicine	https://doi.org/10.3390/jpm13030559	Igor Volodarsky	Rehovot, Israel	Gera Gandelman	Emanuela D’Angelo
606.2	Journal of personalized medicine	https://doi.org/10.3390/jpm13030559	Igor Volodarsky	Rehovot, Israel	Gera Gandelman	Adina Thomaidis
607.1	Journal of personalized medicine	https://doi.org/10.3390/jpm13050847	Virginia García-Pineda	Madrid, Spain	Ignacio Zapardiel	Andrea Puppo
607.2	Journal of personalized medicine	https://doi.org/10.3390/jpm13050847	Virginia García-Pineda	Madrid, Spain	Ignacio Zapardiel
608.1	Journal of personalized medicine	https://doi.org/10.3390/jpm13050741	Aslan Aykut	Istanbul, Turkey	Özlem Şahin	Yutaka Imamura
608.2	Journal of personalized medicine	https://doi.org/10.3390/jpm13050741	Aslan Aykut	Istanbul, Turkey	Özlem Şahin	Noemi Anna Pesce
608.3	Journal of personalized medicine	https://doi.org/10.3390/jpm13050741	Aslan Aykut	Istanbul, Turkey	Özlem Şahin	Maria R. Sanabria
609.1	Journal of personalized medicine	https://doi.org/10.3390/jpm13010144	Franz Lassner	Aachen, Germany	Andreas Prescher	Camillo Fulchignoni
609.2	Journal of personalized medicine	https://doi.org/10.3390/jpm13010144	Franz Lassner	Aachen, Germany	Andreas Prescher
610.1	Journal of personalized medicine	https://doi.org/10.3390/jpm13030511	Yuping Zhan	Fuzhou, China	Jinsheng Hong	Nan Jin
610.2	Journal of personalized medicine	https://doi.org/10.3390/jpm13030511	Yuping Zhan	Fuzhou, China	Jinsheng Hong	Chen-Xiong Hsu
611.1	Journal of personalized medicine	https://doi.org/10.3390/jpm13091403	Evgeniia V. Garbuzova	Novosibirsk, Russia	Yulia I. Ragino
611.2	Journal of personalized medicine	https://doi.org/10.3390/jpm13091403	Evgeniia V. Garbuzova	Novosibirsk, Russia	Yulia I. Ragino
612.1	Journal of personalized medicine	https://doi.org/10.3390/jpm13081282	Maria del Mar Ras-Jiménez	L’Hospitalet de Llobregat, Spain	Josep Comin-Colet
612.2	Journal of personalized medicine	https://doi.org/10.3390/jpm13081282	Maria del Mar Ras-Jiménez	L’Hospitalet de Llobregat, Spain	Josep Comin-Colet	Saumya Shah
701.1	BMC Primary Care	https://doi.org/10.1186/s12875-023-02200-8	Debora Goetz Goldberg	Fairfax, USA	Sneha Kavalloor
701.2	BMC Primary Care	https://doi.org/10.1186/s12875-023-02200-8	Debora Goetz Goldberg	Fairfax, USA	Sneha Kavalloor
702.1	BMC Primary Care	https://doi.org/10.1186/s12875-022-01958-7	Maria Mathews	London, Canada	Eric Wong
702.2	BMC Primary Care	https://doi.org/10.1186/s12875-022-01958-7	Maria Mathews	London, Canada	Eric Wong
702.3	BMC Primary Care	https://doi.org/10.1186/s12875-022-01958-7	Maria Mathews	London, Canada	Eric Wong
703.1	BMC Primary Care	https://doi.org/10.1186/s12875-023-02060-2	Josephine Nana Hill	Hamburg, Germany	Martin Scherer
703.2	BMC Primary Care	https://doi.org/10.1186/s12875-023-02060-2	Josephine Nana Hill	Hamburg, Germany	Martin Scherer
704.1	BMC Primary Care	https://doi.org/10.1186/s12875-023-02027-3	Nan Zhao	Changsha, China	Qirong Chen
704.2	BMC Primary Care	https://doi.org/10.1186/s12875-023-02027-3	Nan Zhao	Changsha, China	Qirong Chen	Yuki Otsuka
705.1	BMC Primary Care	https://doi.org/10.1186/s12875-023-02064-y	Katja Winkler	Marburg, Germany	Kathrin Schlößler	Miriam Hartveit
705.2	BMC Primary Care	https://doi.org/10.1186/s12875-023-02064-y	Katja Winkler	Marburg, Germany	Kathrin Schlößler
706.1	BMC Primary Care	https://doi.org/10.1186/s12875-023-02035-3	Frida Lundin Gurné	Gothenburg, Sweden	Sofie Jakobsson
706.2	BMC Primary Care	https://doi.org/10.1186/s12875-023-02035-3	Frida Lundin Gurné	Gothenburg, Sweden	Sofie Jakobsson	Lars Jerden
707.1	BMC Primary Care	https://doi.org/10.1186/s12875-023-02121-6	Josephine Barbaro	Bundoora, Australia	Valsamma Eapen	Roy McConkey
707.2	BMC Primary Care	https://doi.org/10.1186/s12875-023-02121-6	Josephine Barbaro	Bundoora, Australia	Valsamma Eapen
708.1	BMC Primary Care	https://doi.org/10.1186/s12875-023-02189-0	Céline Bouton	Nantes, France	Cédric Rat	Thérèse van Durme
708.2	BMC Primary Care	https://doi.org/10.1186/s12875-023-02189-0	Céline Bouton	Nantes, France	Cédric Rat	Ryuichi Ohta
709.1	BMC Primary Care	https://doi.org/10.1186/s12875-023-02188-1	Mary Cronin	Maynooth, Ireland	Sinéad McGilloway
709.2	BMC Primary Care	https://doi.org/10.1186/s12875-023-02188-1	Mary Cronin	Maynooth, Ireland	Sinéad McGilloway
710.1	BMC Primary Care	https://doi.org/10.1186/s12875-023-02162-x	Kathleen Potempa	Ann Arbor, USA	Alexis Ellis	Marian Hurmuz
710.2	BMC Primary Care	https://doi.org/10.1186/s12875-023-02162-x	Kathleen Potempa	Ann Arbor, USA	Alexis Ellis
711.1	BMC Primary Care	https://doi.org/10.1186/s12875-023-02107-4	Bob J. Evers	Nijmegen, Netherlands	Sander Koëter	Ramon P. G. Ottenheijm
711.2	BMC Primary Care	https://doi.org/10.1186/s12875-023-02107-4	Bob J. Evers	Nijmegen, Netherlands	Sander Koëter
712.1	BMC Primary Care	https://doi.org/10.1186/s12875-023-02036-2	Jesus Martín-Fernández	Madrid, Spain	Amaia Bilbao-González	Claudio Cricelli
712.2	BMC Primary Care	https://doi.org/10.1186/s12875-023-02036-2	Jesus Martín-Fernández	Madrid, Spain	Amaia Bilbao-González
801.1	BMJ Open	http://dx.doi.org/10.1136/bmjopen-2022-070479	Paula Rauschendorf	Bonn, Germany	Walter Bruchhausen	Schippert, Ana Carla
801.2	BMJ Open	http://dx.doi.org/10.1136/bmjopen-2022-070479	Paula Rauschendorf	Bonn, Germany	Walter Bruchhausen	Nakku, Doreen
802.1	BMJ Open	http://dx.doi.org/10.1136/bmjopen-2022-069671	Jibril Bashir Adem	Asella, Ethiopia	Shimels Derso Kebede	Conradi, Lisa
802.3	BMJ Open	http://dx.doi.org/10.1136/bmjopen-2022-069671	Jibril Bashir Adem	Asella, Ethiopia	Shimels Derso Kebede	Al-Mahrouqi, Tamadhir
803.1	BMJ Open	http://dx.doi.org/10.1136/bmjopen-2022-069911	Luke Boyle	Auckland, New Zealand	Doug Campbell	Dmitriy Panfilov
803.2	BMJ Open	http://dx.doi.org/10.1136/bmjopen-2022-069911	Luke Boyle	Auckland, New Zealand	Doug Campbell	Iuliia Lenivtceva
804.1	BMJ Open	http://dx.doi.org/10.1136/bmjopen-2022-064825	Yi Mao	Quzhou, Zhejiang, China	Zhou Ye	Maria M Wertli
804.2	BMJ Open	http://dx.doi.org/10.1136/bmjopen-2022-064825	Yi Mao	Quzhou, Zhejiang, China	Zhou Ye	Lorenz Uhlmann
805.1	BMJ Open	http://dx.doi.org/10.1136/bmjopen-2022-066445	Sarah Dewilde	Brussels, Belgium	MF Janssen	Boscoe, Audra
805.2	BMJ Open	http://dx.doi.org/10.1136/bmjopen-2022-066445	Sarah Dewilde	Brussels, Belgium	MF Janssen	Iskrov, Georgi
806.1	BMJ Open	http://dx.doi.org/10.1136/bmjopen-2023-073990	Andrew McCarthy	Newcastle upon Tyne, UK	Jeremy Twigg	Simianu, Vlad V
806.2	BMJ Open	http://dx.doi.org/10.1136/bmjopen-2023-073990	Andrew McCarthy	Newcastle upon Tyne, UK	Jeremy Twigg	Johannesson, Ulrika
807.1	BMJ Open	http://dx.doi.org/10.1136/bmjopen-2022-068351	Nicole Tenbult	Eindhove, The Netherlands	Hareld Kemps	Alun Jackson
807.2	BMJ Open	http://dx.doi.org/10.1136/bmjopen-2022-068351	Nicole Tenbult	Eindhove, The Netherlands	Hareld Kemps	Hans-Christian Deter
808.1	BMJ Open	http://dx.doi.org/10.1136/bmjopen-2023-071602	Simon Dyrløv Madsen	Odense, Denmark	Mette Jensen Stochkendahl	Julie Fritz
808.2	BMJ Open	http://dx.doi.org/10.1136/bmjopen-2023-071602	Simon Dyrløv Madsen	Odense, Denmark	Mette Jensen Stochkendahl	Lewis Kazis
808.3	BMJ Open	http://dx.doi.org/10.1136/bmjopen-2023-071602	Simon Dyrløv Madsen	Odense, Denmark	Mette Jensen Stochkendahl	Fadi Al Zoubi
809.1	BMJ Open	http://dx.doi.org/10.1136/bmjopen-2022-070016	Andrew Weyman	Bath, UK	Joanne Coster	Moscelli, Giuseppe
809.2	BMJ Open	http://dx.doi.org/10.1136/bmjopen-2022-070016	Andrew Weyman	Bath, UK	Joanne Coster	Garside, Joanne
810.1	BMJ Open	http://dx.doi.org/10.1136/bmjopen-2023-076163	Anders Schram	Aarhus N, Denmark	Rune Dall Jensen	Long, Jennifer
810.2	BMJ Open	http://dx.doi.org/10.1136/bmjopen-2023-076163	Anders Schram	Aarhus N, Denmark	Rune Dall Jensen	Weller, Jennifer
810.3	BMJ Open	http://dx.doi.org/10.1136/bmjopen-2023-076163	Anders Schram	Aarhus N, Denmark	Rune Dall Jensen	Meurling, Lisbet
811.1	BMJ Open	http://dx.doi.org/10.1136/bmjopen-2023-074360	Addisu Sertsu	Harar, Ethiopia	Shiferaw Letta	Alfageme-Garcia, Pilar
811.2	BMJ Open	http://dx.doi.org/10.1136/bmjopen-2023-074360	Addisu Sertsu	Harar, Ethiopia	Shiferaw Letta	Sekhar M, Sonal
811.3	BMJ Open	http://dx.doi.org/10.1136/bmjopen-2023-074360	Addisu Sertsu	Harar, Ethiopia	Shiferaw Letta	Negash, Wogene
812.1	BMJ Open	http://dx.doi.org/10.1136/bmjopen-2022-069197	Katherine Babyn	Edmonton, Canada	Nese Yuksel	Jouanjus, Emilie
812.2	BMJ Open	http://dx.doi.org/10.1136/bmjopen-2022-069197	Katherine Babyn	Edmonton, Canada	Nese Yuksel	Ramos, Aline de S
901.1	Medicina	https://doi.org/10.3390/medicina59061166	Claudia Neumann	Bonn, Germany	Marcus Thudium
901.2	Medicina	https://doi.org/10.3390/medicina59061166	Claudia Neumann	Bonn, Germany	Marcus Thudium	Hadi Ufuk Yörükoǧlu
901.3	Medicina	https://doi.org/10.3390/medicina59061166	Claudia Neumann	Bonn, Germany	Marcus Thudium	Malgorzata Domagalska
902.1	Medicina	https://doi.org/10.3390/medicina59061155	Hye Min An	Asan-si, Republic of Korea	Young Koo Lee	Hao Zang
902.2	Medicina	https://doi.org/10.3390/medicina59061155	Hye Min An	Asan-si, Republic of Korea	Young Koo Lee
902.3	Medicina	https://doi.org/10.3390/medicina59061155	Hye Min An	Asan-si, Republic of Korea	Young Koo Lee
903.1	Medicina	https://doi.org/10.3390/medicina59081391	Philipp Discher	Freiburg, Germany	Martin Czerny	Alan Gallingani
903.2	Medicina	https://doi.org/10.3390/medicina59081391	Philipp Discher	Freiburg, Germany	Martin Czerny	Boris Kozlov
904.1	Medicina	https://doi.org/10.3390/medicina59112008	Thomas P. Bouchard	Calgary, Canada	Mary Schneider	María Elena Alliende
904.2	Medicina	https://doi.org/10.3390/medicina59112008	Thomas P. Bouchard	Calgary, Canada	Mary Schneider
905.1	Medicina	https://doi.org/10.3390/medicina59091672	Young-Mi Seo	Jinju, Republic of Korea	Ki-Soo Park
905.2	Medicina	https://doi.org/10.3390/medicina59091672	Young-Mi Seo	Jinju, Republic of Korea	Ki-Soo Park	Nadia Ayub
905.3	Medicina	https://doi.org/10.3390/medicina59091672	Young-Mi Seo	Jinju, Republic of Korea	Ki-Soo Park
906.1	Medicina	https://doi.org/10.3390/medicina59050970	Nicolae Dragos Garofil	Bucharest, Romania	Petru Adrian Radu
906.2	Medicina	https://doi.org/10.3390/medicina59050970	Nicolae Dragos Garofil	Bucharest, Romania	Petru Adrian Radu
907.1	Medicina	https://doi.org/10.3390/medicina59010164	Dragana Pavlovic	Foca, Bosnia and Herzegovina	Tatjana Djukic	Emad Gamil Khidr
907.2	Medicina	https://doi.org/10.3390/medicina59010164	Dragana Pavlovic	Foca, Bosnia and Herzegovina	Tatjana Djukic	Jeena Gupta
908.1	Medicina	https://doi.org/10.3390/medicina59101862	Ali Abusharha	Riyadh, Saudi Arabia	Suhail Razak
908.2	Medicina	https://doi.org/10.3390/medicina59101862	Ali Abusharha	Riyadh, Saudi Arabia	Suhail Razak
908.3	Medicina	https://doi.org/10.3390/medicina59101862	Ali Abusharha	Riyadh, Saudi Arabia	Suhail Razak	Hamdy Abdelkader
909.1	Medicina	https://doi.org/10.3390/medicina59050830	Bogdan Mihnea Ciuntu	Iasi, Romania	Alin Mihai Vasilescu
909.2	Medicina	https://doi.org/10.3390/medicina59050830	Bogdan Mihnea Ciuntu	Iasi, Romania	Alin Mihai Vasilescu	Avi Peretz
909.3	Medicina	https://doi.org/10.3390/medicina59050830	Bogdan Mihnea Ciuntu	Iasi, Romania	Alin Mihai Vasilescu
910.1	Medicina	https://doi.org/10.3390/medicina59122138	Mario Rašić	Zagreb, Croatia	Predrag Knežević
910.2	Medicina	https://doi.org/10.3390/medicina59122138	Mario Rašić	Zagreb, Croatia	Predrag Knežević	Ozum Yuksel Bugdayci
911.1	Medicina	https://doi.org/10.3390/medicina59091633	Isela Esther Juárez-Rojop	Villahermosa, Mexico	Humberto Nicolini	Ah Yusuf
911.2	Medicina	https://doi.org/10.3390/medicina59091633	Isela Esther Juárez-Rojop	Villahermosa, Mexico	Humberto Nicolini	Rachid Ait Addi
911.3	Medicina	https://doi.org/10.3390/medicina59091633	Isela Esther Juárez-Rojop	Villahermosa, Mexico	Humberto Nicolini	Ali Kerim Yılmaz
911.4	Medicina	https://doi.org/10.3390/medicina59091633	Isela Esther Juárez-Rojop	Villahermosa, Mexico	Humberto Nicolini	Massimo Tusconi
912.1	Medicina	https://doi.org/10.3390/medicina59091555	Alexandre Veronese-Araújo	São Paulo, Brazil	Érika B. Rangel	Antonio Franco
912.2	Medicina	https://doi.org/10.3390/medicina59091555	Alexandre Veronese-Araújo	São Paulo, Brazil	Érika B. Rangel	Raquel Echavarria
912.3	Medicina	https://doi.org/10.3390/medicina59091555	Alexandre Veronese-Araújo	São Paulo, Brazil	Érika B. Rangel	Filippo Mariano
